# Supplementary material for: Validation of a New Scoring Method to Assess the Efficacy of Rapid Initiation and Titration of Combination Pharmacotherapy for Patients Hospitalized with Acute Decompensated Heart Failure with Reduced and Mildly Reduced Ejection Fraction
Source: J Clin Med. 2024 May 8;13(10):2775. doi: 10.3390/jcm13102775 (PMC11122539; doi:10.3390/jcm13102775)
Supplement: Supplementary file 1 [file jcm-13-02775-s001.zip]

Archive with 1 entries (1 files):
- jcm-2958160-supplementary.pdf
